# Supplementary material for: Identification of serum metabolites associating with chronic kidney disease progression and anti-fibrotic effect of 5-methoxytryptophan
Source: Nat Commun. 2019 Apr 1;10:1476. doi: 10.1038/s41467-019-09329-0 (PMC6443780; doi:10.1038/s41467-019-09329-0)
Supplement: Supplementary file 4 — Supplementary Data 1 [file 41467_2019_9329_MOESM4_ESM.xlsx]

## Sheet: Sheet1
Univariate model fiting the 98 metabolites selected by LASSO regression
Variable	Metabolites	Identification confidencea	Metabolite value (mean ± SD)						Estimateb	Std.Errorc	Pd	Ion mode
			Normal	CKD1	CKD2	CKD3	CKD4	CKD5
1.21_133.0127	Oxalacetic acid	EC, MS, MSE, database	62.24±3.59	43.35±7.06	44.20±6.53	31.25±6.02	6.39±8.95	0.73±2.77	-0.0715	0.001	0	pos
1.39_293.0988	Canavaninosuccinate	Reference standard	109.10±5.94	79.61±9.78	78.20±9.34	46.01±22.29	2.98±10.97	0.05±0.08	-0.0384	0.0005	0	pos
1.53_244.1540	Tiglylcarnitine	Reference standard	104.85±6.16	74.51±10.18	72.77±9.51	50.90±11.17	17.00±17.74	1.64±5.99	-0.0438	0.0006	0	pos
11.27_651.5914	DG(38:1)	EC, MS, MSE, database	75.04±7.38	56.30±7.50	55.77±6.17	44.58±6.21	19.42±16.05	0.84±4.31	-0.0596	0.001	7.59e-286	pos
1.512_235.0927	5-Methoxytryptophan	Reference standard	83.57±7.23	52.24±9.16	46.17±17.12	20.33±14.86	9.13±12.04	0.08±0.97	-0.0517	0.0009	2.39e-278	pos
12.11_383.3147	MG(20:2)	EC, MS, MSE, database	51.80±5.96	33.50±8.52	32.15±8.84	19.21±10.78	1.16±5.48	0.45±0.29	-0.0793	0.0014	2.11e-270	pos
12.29_820.8169	TG(48:2)	EC, MS, MSE, database	79.94±7.82	61.05±7.41	60.92±5.84	49.75±6.16	31.49±13.63	6.81±10.83	-0.0609	0.0011	1.56e-261	pos
5.89_397.4024	Hexacosanoic acid	EC, MS, MSE, database	75.79±3.63	55.53±7.18	56.80±5.78	46.09±4.81	25.32±13.70	11.36±12.26	-0.0668	0.0012	8.27e-257	pos
11.50_673.3566	DG(32:4)	EC, MS, MSE, database	48.91±1.42	42.98±4.42	43.74±6.98	24.32±13.40	7.72±8.31	1.73±4.30	-0.0782	0.0014	4.6e-252	neg
5.77_344.2548	Dodecanoylcarnitine	EC, MS, MSE, database	0.19±0.14	2.66±9.21	10.31±15.58	29.96±13.67	52.94±6.88	55.32±3.32	0.063	0.0012	1.2e-250	pos
11.07_511.4343	DG(28:1)	EC, MS, MSE, database	65.20±6.53	54.21±3.94	55.80±4.62	43.11±7.74	22.89±15.38	5.25±11.98	-0.0657	0.0013	4.36e-227	pos
3.56_277.1194	Melatonin	Reference standard	42.29±1.34	36.81±5.08	35.98±6.36	24.26±9.28	12.56±8.50	5.52±7.20	-0.0999	0.0021	5.46e-225	neg
6.79_438.232	Leukotriene E4	EC, MS, MSE, database	50.44±1.88	39.26±10.66	36.15±14.47	11.37±14.22	2.90±7.01	1.39±4.53	-0.0701	0.0015	1.91e-213	neg
11.01_637.4827	DG(38:8)	EC, MS, MSE, database	48.61±7.41	40.22±10.49	42.44±9.31	31.16±8.18	9.45±13.70	0.90±4.75	-0.073	0.0017	6.79e-196	pos
0.58_132.0405	L-Aspartic acid	Reference standard	52.86±3.50	36.28±10.91	38.09±11.27	17.81±12.89	7.76±8.13	6.99±6.30	-0.0762	0.0018	8.8e-196	neg
1.47_204.1336	Acetylcarnitine	Reference standard	2.76±10.29	40.03±23.32	59.38±15.50	67.20±10.31	77.96±14.13	87.44±10.86	0.0464	0.0011	2.97e-193	pos
0.94_191.0189	Citrate	EC, MS, MSE, database	57.43±1.47	48.95±3.64	48.28±3.34	42.42±6.91	35.20±6.63	21.54±11.33	-0.1087	0.0026	6.12e-192	neg
5.73_327.2313	Docosahexaenoic acid	Reference standard	66.21±1.94	39.32±15.06	37.99±14.91	24.89±11.14	18.35±9.64	6.38±8.29	-0.0665	0.0016	6.22e-190	neg
0.48_125.9893	Taurine	Reference standard	89.18±10.64	51.67±13.35	41.33±22.62	1.55±7.17	3.85±9.31	4.21±12.57	-0.0426	0.001	9.87e-188	pos
0.65_144.1010	Spermidine	EC, MS, MSE, database	17.34±11.58	51.51±12.26	56.50±11.61	63.21±19.98	80.13±20.49	93.30±10.82	0.0504	0.0013	1.3e-174	pos
6.78_391.2834	Ursodeoxycholic acid	EC, MS, MSE, database	48.77±4.40	34.16±10.15	39.14±13.57	17.53±14.42	6.84±8.74	4.86±6.23	-0.0737	0.0019	6.8e-172	neg
7.66_913.5680	PI(40:4)	EC, MS, MSE, database	37.21±7.21	29.63±15.14	23.65±12.55	2.77±9.16	0.05±0.08	0.07±0.28	-0.0806	0.0021	1.94e-171	neg
1.08_167.0207	Uric acid	Reference standard	0.22±1.38	9.69±16.75	15.75±20.02	42.32±13.32	42.95±6.94	46.60±2.85	0.0638	0.0018	1.71e-159	neg
0.58_89.0233	Pyruvate	Reference standard	1.75±6.49	5.60±13.96	10.41±15.63	29.40±19.96	40.95±16.44	51.36±2.91	0.0595	0.0017	4.1e-155	pos
2.47_182.0437	Homocysteic acid	EC, MS, MSE, database	0.73±2.14	37.18±12.56	22.39±16.82	41.90±8.66	46.97±8.96	58.86±9.64	0.0626	0.0019	3.99e-142	neg
1.02_158.0823	N-Acetylvaline	Reference standard	36.33±3.37	18.43±15.03	14.69±13.44	1.04±4.55	0.46±2.55	0.30±1.99	-0.0867	0.0027	3.25e-141	neg
4.02_204.0278	Xanthurate	Reference standard	0.06±0.65	1.81±4.78	0.04±0.01	6.57±12.25	20.84±16.49	38.92±6.55	0.077	0.0025	6.46e-135	neg
10.57_759.4914	DG(44:8)	EC, MS, MSE, database	52.96±2.71	46.67±4.34	48.46±7.42	38.61±15.10	21.19±21.04	5.43±14.98	-0.0611	0.002	1.49e-131	pos
11.60_721.0630	DG(42:3)	EC, MS, MSE, database	41.13±13.60	44.78±2.87	38.42±10.96	32.47±11.23	18.57±14.95	3.36±7.80	-0.0709	0.0024	9.12e-129	pos
9.58_930.5845	PC(44:8)	EC, MS, MSE, database	0.08±0.04	1.15±4.98	3.77±12.11	14.76±18.32	32.46±18.19	38.19±10.72	0.0654	0.0022	2.39e-125	neg
11.82_788.6164	PC(36:1)	EC, MS, MSE, database	0.05±0.09	16.61±15.38	28.05±15.21	44.74±10.75	42.27±8.39	37.75±4.67	0.0676	0.0024	8.16e-117	pos
0.97_146.0448	Glutamate	Reference standard	0.17±0.08	9.26±16.33	3.78±11.57	21.64±23.08	38.38±23.58	51.15±12.87	0.0499	0.0018	4.99e-113	neg
12.02_679.5214	DG(36:2)	EC, MS, MSE, database	42.50±12.06	23.41±22.83	9.32±13.33	0.15±1.55	0.31±3.36	1.12±7.44	-0.0618	0.0024	3.71e-105	neg
6.71_331.2632	Adrenic acid	Reference standard	42.26±2.70	6.70±11.29	3.56±6.04	0.70±3.29	0.12±0.27	0.61±2.62	-0.0767	0.003	9.26e-105	neg
3.51_352.1021	Heptanoylcarnitine	EC, MS, MSE, database	0.02±0.02	0.05±0.56	0.07±0.18	2.87±9.61	10.93±14.95	38.72±11.90	0.0712	0.0028	1.86e-103	neg
3.00_212.0005	Indoxyl sulfate	Reference standard	1.35±6.44	49.38±20.30	28.95±26.29	51.89±27.16	64.51±22.3	76.05±9.13	0.0382	0.0015	1.25e-100	neg
0.82_210.0765	Methyldopa	Reference standard	5.46±3.63	23.72±14.70	14.69±13.99	27.46±22.50	35.65±22.61	60.52±10.50	0.0498	0.002	5.72e-98	neg
11.61_942.623	PC(44:9)	EC, MS, MSE, database	24.94±15.68	50.69±10.58	51.07±12.32	67.33±8.55	65.76±7.57	63.02±8.49	0.0658	0.0027	1.6e-95	neg
2.32_282.0459	Guanosine	Reference standard	0.08±0.05	5.25±9.95	2.30±6.76	10.02±17.56	23.57±20.94	41.82±16.42	0.0568	0.0024	1.67e-93	neg
5.78_297.2424	13-Oxo-9-octadecenoic acid	EC, MS, MSE, database	2.13±8.09	8.42±12.85	11.20±19.36	16.56±20.09	18.05±21.32	56.90±6.35	0.0474	0.002	1.7e-88	pos
10.82_900.7930	TG(54:4)	EC, MS, MSE, database	15.98±9.96	21.72±5.70	22.01±7.95	26.17±10.86	36.47±13.59	42.62±11.88	0.082	0.0036	4.6e-88	pos
3.12_212.0021	Dopamine	Reference standard	0.08±0.08	6.72±12.99	2.18±11.12	16.98±23.42	38.68±24.98	40.32±17.03	0.0477	0.0021	4.05e-86	neg
2.76_204.0877	3-Dehydrocarnitine	EC, MS, MSE, database	10.14±6.66	47.01±15.02	34.85±13.56	44.01±14.76	49.06±15.54	59.56±5.94	0.0568	0.0025	3.98e-85	neg
4.06_639.2322	1-Methylguanosine	EC, MS, MSE, database	0.14±0.75	3.85±8.61	1.22±5.46	9.24±14.65	17.89±17.78	36.46±18.51	0.0608	0.0027	2.08e-83	neg
2.88_331.0497	N-Acetylserotonin	EC, MS, MSE, database	0.25±0.15	11.12±12.38	4.06±8.85	12.55±17.90	28.39±21.36	42.70±19.17	0.0523	0.0024	2.65e-83	neg
2.71_310.1141	N2,N2-Dimethylguanosine	EC, MS, MSE, database	7.38±10.76	13.09±11.65	17.90±12.34	24.89±12.20	25.44±11.06	30.10±6.52	0.0399	0.0018	4.29e-80	neg
3.05_257.1358	3-Methyluridine	EC, MS, MSE, database	0.30±1.42	8.18±11.22	4.56±9.21	8.78±9.32	13.61±13.44	26.38±17.68	0.0723	0.0035	4.58e-76	neg
4.18_376.9802	2-O-Acetyl-coutaric acid	EC, MS, MSE, database	41.57±8.70	24.61±10.42	22.75±11.33	28.93±11.49	21.05±13.80	4.25±9.71	-0.0688	0.0033	1.04e-75	pos
11.92_802.4398	PC(38:7)	EC, MS, MSE, database	41.67±13.62	10.82±16.55	14.68±18.45	3.79±9.61	0.73±3.21	2.33±7.36	-0.0578	0.0028	7.54e-75	neg
4.83_525.2691	Clerosterol	EC, MS, MSE, database	0.06±0.05	3.81±8.24	3.70±10.17	4.81±11.21	14.57±15.72	32.89±16.20	0.0651	0.0031	1.23e-74	neg
12.06_782.8063	DG(46:0)	EC, MS, MSE, database	68.12±7.77	28.01±29.30	47.64±27.17	74.96±21.23	92.42±18.21	103.38±7.21	0.0328	0.0016	2.91e-74	pos
5.99_405.2637	3-Oxocholic acid	EC, MS, MSE, database	15.43±12.77	35.16±17.01	41.09±13.2	48.02±6.49	45.66±4.21	46.46±5.04	0.0686	0.0034	2.45e-72	neg
12.44_827.6822	TG(46:5)	EC, MS, MSE, database	35.04±12.20	6.91±11.82	10.63±13.60	5.10±10.51	2.11±6.73	0.75±3.55	-0.0686	0.0034	5e-71	neg
0.61_191.0197	Isocitrate	EC, MS, MSE, database	36.86±7.95	6.07±13.26	10.81±17.38	3.92±9.12	2.57±7.78	0.74±3.44	-0.0642	0.0033	2.57e-68	neg
2.71_310.1141	1,7-Dimethylguanosine	EC, MS, MSE, database	0.08±0.05	4.70±13.98	10.95±19.38	43.14±29.23	53.09±22.44	37.13±16.61	0.0769	0.004	1.06e-66	neg
0.68_190.0357	Carboxyglutamic acid	EC, MS, MSE, database	22.49±11.11	10.45±12.82	2.24±5.52	1.53±6.73	0.63±2.56	1.57±3.75	-0.092	0.0048	2.14e-66	neg
6.78_391.2812	Deoxycholic acid	EC, MS, MSE, database	1.60±6.72	18.77±16.86	16.11±15.55	26.47±19.88	26.04±17.05	39.07±12.11	0.0527	0.0028	2.21e-63	neg
2.69_310.1140	Glutarylcarnitine	EC, MS, MSE, database	0.14±0.09	8.01±10.13	6.95±12.35	5.89±10.10	13.73±14.68	29.86±12.57	0.068	0.0037	3.23e-63	neg
3.89_245.2327	N1-Acetylspermine	EC, MS, MSE, database	0.12±1.30	14.33±17.80	23.47±25.07	43.31±28.69	49.44±22.78	37.71±13.90	0.0382	0.0021	4.39e-63	pos
6.64_441.1958	15-Hydroxyicosanoic acid	EC, MS, MSE, database	0.07±0.08	1.31±7.92	0.74±5.31	5.76±12.23	13.09±19.51	27.42±15.89	0.0631	0.0034	6.9e-63	neg
5.70_381.2846	15-Hydroxyeicosatrienoic acid	EC, MS, MSE, database	36.15±4.37	21.16±11.58	9.26±9.68	12.45±10.13	14.35±8.76	10.86±6.91	-0.0767	0.0043	2.26e-58	neg
11.44_844.6073	PC(36:2)	EC, MS, MSE, database	21.40±25.77	77.92±20.15	70.07±20.35	86.28±10.13	83.97±11.78	79.50±9.23	0.0348	0.002	2.97e-58	neg
3.05_257.1358	Tetradecanedioic acid	EC, MS, MSE, database	0.95±3.08	5.74±12.36	13.56±12.06	25.41±11.41	30.84±12.07	21.88±9.80	0.0641	0.0039	1.59e-52	neg
12.13_872.1911	TG(51:0)	EC, MS, MSE, database	3.12±11.70	51.46±6.03	53.93±3.12	50.47±3.42	47.73±4.82	47.17±2.98	0.0502	0.003	1.88e-52	pos
2.74_310.1135	Deoxyadenosine	EC, MS, MSE, database	0.05±0.05	15.44±25.18	8.44±20.60	33.47±29.44	40.86±31.12	43.46±27.35	0.031	0.0019	1.17e-51	neg
10.37_1093.9956	TG(66:2)	EC, MS, MSE, database	0.71±0.52	49.12±30.45	65.60±17.79	65.40±4.44	57.62±9.68	53.79±2.24	0.0344	0.0021	3.05e-51	pos
6.98_303.2313	Arachidonic acid	EC, MS, MSE, database	19.87±15.37	76.15±26.12	56.40±33.41	73.52±25.37	79.01±21.67	81.74±8.80	0.0292	0.0018	3.92e-50	neg
2.96_206.0796	Carnitine	Reference standard	41.10±7.59	61.73±24.29	32.86±33.27	35.70±32.01	38.62±29.68	30.56±25.65	0.1049	0.0066	5.08e-49	neg
1.47_161.9852	Acetylcysteine	EC, MS, MSE, database	0.12±0.07	1.63±7.62	0.53±3.80	3.61±10.81	10.77±18.35	28.63±24.10	0.0508	0.0032	5.76e-48	neg
11.04_900.7810	PC(44:1)	EC, MS, MSE, database	36.11±7.63	36.30±5.87	35.86±7.95	38.69±11.53	45.56±14.52	52.28±6.43	0.0782	0.005	2.73e-47	pos
5.38_271.2268	3-Oxohexadecanoic acid	EC, MS, MSE, database	0.58±4.41	24.22±16.81	35.46±13.39	38.85±16.09	38.93±28.51	45.58±35.10	0.0328	0.0021	6.26e-46	pos
11.64_655.5518	DG(35:0)	EC, MS, MSE, database	44.56±9.40	43.95±10.03	33.95±8.88	36.95±10.13	35.44±5.18	28.99±8.64	-0.0818	0.0055	1.7e-43	neg
11.80_764.5300	PC(33:3)	EC, MS, MSE, database	51.22±16.53	31.08±6.68	46.55±11.33	45.15±12.14	58.07±11.90	63.40±3.71	0.0548	0.0038	2.32e-41	pos
3.60_345.0714	Adrenosterone	EC, MS, MSE, database	0.19±1.44	3.27±13.28	0.09±0.05	9.93±20.21	15.65±22.62	31.68±30.02	0.0378	0.0026	5.21e-41	neg
10.99_1066.9903	TG(66:5)	EC, MS, MSE, database	14.61±16.48	50.66±28.50	68.65±7.59	65.2±4.47	58.24±6.72	53.56±3.09	0.0352	0.0026	7.55e-37	pos
12.18_834.2360	TG(50:1)	EC, MS, MSE, database	34.06±20.49	23.93±17.36	21.30±18.40	35.39±14.13	12.95±17.76	3.31±8.79	-0.0389	0.003	1.9e-35	pos
10.92_1023.9284	TG(64:4)	EC, MS, MSE, database	12.2±16.40	48.49±28.89	65.74±12.46	63.30±4.45	55.25±9.67	50.57±3.72	0.0328	0.0026	2.36e-33	pos
3.72_181.0853	Myoinositol	EC, MS, MSE, database	9.02±11.59	18.97±5.87	19.34±7.64	12.85±10.45	22.31±12.04	26.28±11.09	0.0592	0.0052	2.37e-27	pos
12.65_840.5229	PC(36:4)	EC, MS, MSE, database	24.91±10.76	47.34±13.28	44.92±15.23	49.16±11.14	47.55±7.30	45.34±7.29	0.0472	0.0045	2.37e-24	neg
11.20_654.5662	DG(37:1)	EC, MS, MSE, database	19.71±13.05	35.67±13.39	35.61±11.44	39.85±7.13	27.94±16.69	3.92±11.26	-0.0306	0.0035	2.81e-17	pos
12.20_871.7014	TG(50:4)	EC, MS, MSE, database	43.77±7.81	21.60±24.99	21.73±19.39	26.89±18.75	23.52±18.50	17.83±13.53	-0.0264	0.0032	6.86e-16	neg
2.31_165.1019	Kynuramine	Reference standard	38.98±9.72	43.30±4.56	44.25±9.01	41.25±14.73	27.55±22.40	67.57±6.28	0.0292	0.0036	1.09e-15	pos
11.82_810.5563	PC(38:4)	EC, MS, MSE, database	79.36±5.12	67.34±3.25	70.46±6.05	68.44±10.91	58.79±26.96	68.52±13.64	-0.0302	0.0043	3.98e-12	pos
5.14_271.2279	3-Hydroxyhexadecanoic acid	EC, MS, MSE, database	33.37±3.17	43.02±15.18	23.36±18.18	23.36±18.50	30.00±18.31	24.77±10.47	-0.0273	0.0039	5.8e-12	neg
10.03_495.5693	TG(61:0)	EC, MS, MSE, database	14.20±15.21	36.50±15.19	33.14±19.98	48.55±8.16	22.80±16.96	1.21±4.86	-0.0209	0.003	1.22e-11	pos
12.11_897.1658	PGP(38:6)	EC, MS, MSE, database	49.08±6.80	48.43±3.90	50.72±7.56	45.66±15.72	34.37±21.88	70.76±8.20	0.0233	0.0039	2.57e-09	pos
2.96_206.0796	Acetylhomoserine	EC, MS, MSE, database	16.61±8.17	33.23±5.44	34.07±5.16	32.25±4.17	32.14±4.11	35.68±6.43	-0.0134	0.0023	4.83e-09	neg
7.84_470.3327	Oleoylcarnitine	EC, MS, MSE, database	0.19±0.06	24.07±17.52	4.82±8.45	5.37±10.08	7.18±11.09	0.89±3.43	-0.0267	0.005	1.3e-07	neg
3.14_211.9985	Molybdopterin	EC, MS, MSE, database	0.04±0.05	48.75±26.97	15.10±23.22	6.01±13.23	5.15±11.49	9.77±16.52	-0.0144	0.0027	1.48e-07	neg
4.52_160.0395	Indole-3-carboxylic acid	EC, MS, MSE, database	46.85±16.58	36.18±35.15	30.74±34.99	56.96±19.78	49.96±11.35	50.31±10.30	0.0121	0.0026	5.46e-06	neg
5.55_429.2615	Cholestenone	EC, MS, MSE, database	0.84±2.66	30.80±20.14	9.48±16.51	7.70±12.67	7.96±12.90	8.45±15.82	-0.0104	0.0038	0.00616	neg
6.69_437.2900	Chenodeoxycholic acid	Reference standard	0.13±1.02	34.57±16.91	10.50±15.42	8.79±13.75	14.93±14.12	6.95±10.27	-0.0102	0.0039	0.00901	neg
10.78_853.4987	PGP(36:2)	EC, MS, MSE, database	0.16±0.19	45.69±18.62	16.75±22.71	7.18±12.78	12.57±18.95	15.10±19.60	-0.0065	0.0029	0.0282	neg
6.01_282.2790	Oleamide	EC, MS, MSE, database	34.02±14.35	38.71±10.40	28.56±19.77	42.39±6.97	35.85±7.58	36.18±4.22	0.0084	0.0055	0.122	pos
5.59_429.2623	8-Dehydrocholesterol	EC, MS, MSE, database	0.08±0.06	27.10±14.94	7.50±11.98	6.15±10.46	8.26±10.41	9.48±10.23	-0.0062	0.0049	0.202	neg
3.42_235.0724	L-Formylkynurenine	EC, MS, MSE, database	0.05±0.02	25.34±13.7	6.46±11.56	6.81±11.50	15.75±15.15	8.12±11.53	0.0029	0.0047	0.536	neg
11.79_1074.3133	TG(68:7)	EC, MS, MSE, database	64.83±15.60	46.9±11.30	35.08±22.18	56.26±5.60	58.54±10.41	54.32±6.45	0.0016	0.0042	0.709	pos
4.81_525.2687	Desmosine	EC, MS, MSE, database	64.19±6.59	45.55±7.64	44.41±6.32	30.15±10.23	2.26±7.61	0.08±0.02	-0.0658	0.001	2.84E-314	neg
aMetabolites were identified, and the identity confirmed by a pure substance. Other metabolites were annotated based on elemental composition, MS, MSE and by comparison to reference libraries. EC, elemental composition.
bPositive estimate indicates increased levels from normal to the different stages of CKD; negative estimate indicates decreased levels from normal to the different stages of CKD.
cStd Err, standard error. Std Err was computed from ordinal regression.
dP values were computed from ordinal regression.
Results are expressed as mean ± SD.
